# Supplementary material for: Suppressing NK Cells by Astragaloside IV Protects Against Acute Ischemic Stroke in Mice Via Inhibiting STAT3
Source: Front Pharmacol. 2022 Feb 3;12:802047. doi: 10.3389/fphar.2021.802047 (PMC8852846; doi:10.3389/fphar.2021.802047)
Supplement: Supplementary file 10 [file DataSheet1.xlsx]

## Sheet: Figure 1
Figure 1A
	Sham						MCAO						MCAO+ASIV-L						MCAO+ASIV-H
Baseline	180	179	160	179	170	150	180	174	207	150	134	218	138	240	170	184	199	169	154	217	163	175	212	145	178
Day 1	180	180	160	180	171	153	20	28	60	36	60	15	41	20	71	83	43	45	55	105	97	105	103	76	105
Figure 1B
MCAO	MCAO+ASIV-L	MCAO+ASIV-H
7	4	4
6	5	6
6	3	3
5	4	1
8	5	2
7	4	3
		1
Figure 1D
MCAO	MCAO+ASIV-L	MCAO+ASIV-H
46.1073	15.6996	56.9761
51.2629	51.5339	30.4119
71.0607	5.37017	29.7014
60.1638	34.8857	66.5139
111.478	57.5453	4.16533
115.739	54.9373	25.6593
67.8884	55.1657	33.4386
105.96		12.6126

## Sheet: Figure 2
Figure 2C
Sham	MCAO	MCAO+ASIV
2.5	1.05	2.29
1.38	2.7	1.33
2.14	3.72	2.53
1.18	1.51	2.85
1.05	3.25	2.04
1.34	3.04	2.91
1.35	2.83	2.06
1.69	2.99	1.45
1.14	3.15	1.72
2.06	3.08	4.09
2.09	6.98	3.86
1.55	5.86	3.16
1.68	7.09	3.32
1.22	5.49	1.91
1.45	5.51
	4.69
	6.79
	3.01

## Sheet: Figure 3
Figure 3B
	MCAO							MCAO+ASIV									PK136+MCAO						PK136+MCAO+ASIV
Baseline	150	150	136	180	174	207	150	130	123	179	165	149	217	163	175	212	168	150	164	162	124	184	169	170	155	214	155	151
Day 1	77	2	26	20	28	60	36	87	63	240	157	182	105	97	105	103	125	93	238	171	119	45	156	60	240	240	143	4
Figure 3C
MCAO	MCAO+ASIV	PK136+MCAO	PK136+MCAO+ASIV
9	2	1	2
4	4	4	2
7	4	1	1
6	6	1	2
6	3	1	1
5	1	3
8	2
	3
	1
Figure 3E
MCAO	MCAO+ASIV	PK136+MCAO	PK136+MCAO+ASIV
41.5743	14.031	6.94963	5.77535
13.4109	8.43393	2.58725	21.4201
46.6678	3.98611	6.40972	7.64236
31.3681	39.1632	3.57292	24.9242
26.7235	7.5947	6.4899	1.47096
54.5896	4.98106	32.0833	4.31193
	24.7945	14.2009	22.9237

## Sheet: Figure 4
Figure 4A
Sham	MCAO	MCAO+ASIV
1	372.006	21.0755
1	37.4926	265.413
1	199.849	16.9311
1	133.737	251.577
1	235.703	177.578
1	306.75	8.74319
1	189.576	126.213
1	225.242	55.1323
1	199.114	9.23912
1	201.672	174.063
	468.228	127.218
		191.125
		9.16925
		402.036
Figure 4C
CON	OGD	OGD+ASIV
1	6.00904	3.64715
1	5.14373	3.39161
1	3.4734	2.77409
1	5.34172	1.6849
Figure 4D
	CON									OGD									OGD+ASIV
4h	2.1	1.575	1.05	0.875	1.3125	0.4375	1.4875	0.7	0.1764	7.7	4.025	5.5125	4.2	7.875	6.65	7	5.6875	7.0364	3.9375	3.2375	4.9	1.925	4.025	1.75	2.45	2.3625	5.4243
12h	1.925	2.8	2.1875	0.83125	1.8375	1.6625	1.575	2.8	4.6375	6.475	8.05	7.875	4.4625	7.4375	6.65	8.4	6.825	8.05	3.85	4.1125	5.6	5.3375	4.2	4.55	2.975	2.3625	7.35
Figure 4E
NC+CON	NC+OGD	NC+OGD+ASIV	CCL2 siRNA+OGD	CCL2 siRNA+OGD+ASIV
1	6.33813	4.05164	0.96813	0.897576
1	3.27734	2.94819	1.16396	1.60821
1	3.31252	4.18679	1.98851	1.80759
1	6.00904	3.64715	3.74658	2.58457
1	5.14373	3.39161	1.32995	1.36931
1	3.4734	2.77409	1.44933
1	5.34172	1.6849	2.00506
Figure 4F
	NC+CON								NC+OGD								NC+OGD+ASIV
4h	1.75	1.75	0.875	0.525	1.225	1.05	0.7875	1.4	1.1375	1.3125	2.1875	1.4875	3.2375	1.4875	1.4875	1.8375	0.7875	0.875	0.7875	1.8375	1.8375	2.45	1.575	0.7
12h	2.275	1.4875	1.8375	1.575	0.525	0.7875	1.05	0.525	4.2875	2.275	3.9375	2.45	2.975	2.7125	2.8	2.7125	1.225	1.3125	1.225	1.05	1.1375	1.575	0.525	0.9625
	458+OGD								458+OGD+ASIV
4h	0.4375	0.7875	1.4875	1.575	1.3125	1.3125	1.925	1.225	0.875	0.4375	1.75	1.225	2.1875	1.8375	1.575	0.525
12h	1.3125	1.225	1.4875	1.6625	1.3125	0.9625	1.3125	1.6625	1.05	1.4875	0.6125	1.3125	1.4875	2.0125	2.45	0.6125

## Sheet: Figure 5
Figure 5A
NK+neuron	NK+OGD neuron	NK+OGD neuron+ASIV
1.87641	19.4802	3.84572
1.86682	15.4093	1.72794
	10.733	1.88988
5.40912	15.772	5.24521
4.54901	14.0323	6.46746
	11.1141
Figure 5B
Sham	MCAO	MCAO+ASIV
100	172.8	175.6
100	219.1	108.506
100	167.6	147.259
100	127.7	94.9285
100		100.692
100		77.87
		100.461
Figure 5D
Sham	MCAO	MCAO+ASIV
6.67	9.3	2.5
6.25	10.74	4
6.06	10	6.67
5.07
6.06

## Sheet: Figure 6
Figure 6B
Sham	MCAO	MCAO+ASIV
1	1.63498	1.08618
1	1.25602	1.04816
1	1.00507	1.1597
1	1.11027	1.14575
1	1.32067	1.14742
1	1.22128	0.926241
1	1.14326	0.819858
1	1.22362	0.954774
1	1.33861	0.967337
1	1.07921	1.28317
	1.72673
Figure 6D
NK+OGD neuron	NK+OGD neuron+ASIV
38.21	34.25
37.55	32.39
39.09	35.91
35.39	33.11
Figure 6F
NK+OGD glial cell	NK+OGD glial cell+ASIV
50.5	47.9
51.3	41.7
54.3	46.7
44.3	42.8
	37.9

## Sheet: Figure 7
Figure 7B
Sham	MCAO	MCAO+ASIV	MCAO+CT	MCAO+ASIV+CT
0.833432	2.119	1.06742	1.4399	1.38532
1.16657	2.51974	2.10126	1.27818	1.73226
1.10744	3.13131	2.74451	1.46958	1.56547
0.89256	3.29777	2.15184	0.971142	1.88339
0.749789	4.19177
1.25021
0.935561
Figure 7C
Sham	MCAO	MCAO+ASIV	MCAO+CT	MCAO+CT+ASIV
1.21678	65.809	3.99483	45.8109	58.6555
0.821841	253.157	36.8637	14.7039	48.7645
1.3233	36.9831	47.158	17.2705	32.8059
0.755687	15.9624	21.0755	1.04913	9.16908
1.36199	39.3793	8.74319	7.94562
0.734219	269.669	55.1323
1.04249	372.006
0.959239	306.75
	189.576
Figure 7E
Sham	MCAO	MCAO+ASIV	MCAO+CT	MCAO+ASIV+CT
1.68	3.03	1.48	1.73	1.24
1.18	2.53	1.57	2.08	1.92
1.45	2.37	2.29	1.89	1.64
0.89	1.57	3.14	1.61	1.66
1.68	3.65	2.23	1.64	1.71
1.97	3.22	1.41	2.17
2.75	4		1.12
			2.3

## Sheet: Figure 8
Figure 8B
Sham	MCAO	MCAO+ASIV
0.304529	1.31197	0.786906
0.898217	1.89715	0.755864
0.491491	0.790517	0.607169
0.695397	0.497899	0.656908
0.443636	0.981399	0.314243
0.42524	0.888623	0.252648
0.662716		0.739116
0.578757
Figure 8D
NK+OGD neuron	NK+OGD neuron+ASIV
0.343899	0.252428
0.314432	0.232479
0.382158	0.306209
Figure 8F
Sham	MCAO	MCAO+ASIV	MCAO+CT	MCAO+ASIV+CT
1	2.16912	1.1469	1.03504	1.01483
1	1.10662	0.966912	0.700368	1.14016
1	1.12636	1.05147	0.771548	0.889706
1	1.53274	1.05105	0.719665	0.783088
1	1.22128	0.99115	0.541593	0.882008
1	1.14326	0.651327	0.987611	1.27364
		0.926241		1.07257
		0.819858
